# Supplementary material for: Structural and Electrical Characterization of LaSrAl1−xMgxO4−δ Layered Perovskites Obtained by Mechanical Synthesis
Source: Materials (Basel). 2023 Dec 8;16(24):7564. doi: 10.3390/ma16247564 (PMC10745031; doi:10.3390/ma16247564)
Supplement: Supplementary file 1 [file materials-16-07564-s001.zip]

Archive with 1 entries (1 files):
- materials-2653778-supplementary.pdf
